# Supplementary material for: The Roles of transformer-2 (tra-2) in the Sex Determination and Fertility of Riptortus pedestris, a Hemimetabolous Agricultural Pest
Source: Insects. 2023 Oct 24;14(11):834. doi: 10.3390/insects14110834 (PMC10672195; doi:10.3390/insects14110834)
Supplement: Supplementary file 1 [file insects-14-00834-s001.zip]

Archive with 1 entries (1 files):
- insects-2582903-supplementary.docx
